# Supplementary material for: Lipocalin 2: A New Antimicrobial in Mast Cells
Source: Int J Mol Sci. 2019 May 14;20(10):2380. doi: 10.3390/ijms20102380 (PMC6566617; doi:10.3390/ijms20102380)
Supplement: Supplementary file 1 [file ijms-20-02380-s001.zip]

Archive with 15 entries (12 files):
-  Supplementary in Tiff 05_06_2019/
-  Supplementary in Tiff 05_06_2019/.DS_Store
- __MACOSX/
- __MACOSX/ Supplementary in Tiff 05_06_2019/
- __MACOSX/ Supplementary in Tiff 05_06_2019/._.DS_Store
-  Supplementary in Tiff 05_06_2019/Slide1.tiff
- __MACOSX/ Supplementary in Tiff 05_06_2019/._Slide1.tiff
-  Supplementary in Tiff 05_06_2019/Slide2.tiff
- __MACOSX/ Supplementary in Tiff 05_06_2019/._Slide2.tiff
-  Supplementary in Tiff 05_06_2019/Slide3.tiff
- __MACOSX/ Supplementary in Tiff 05_06_2019/._Slide3.tiff
-  Supplementary in Tiff 05_06_2019/Slide4.tiff
- __MACOSX/ Supplementary in Tiff 05_06_2019/._Slide4.tiff
-  Supplementary in Tiff 05_06_2019/Slide5.tiff
- __MACOSX/ Supplementary in Tiff 05_06_2019/._Slide5.tiff
